# Supplementary material for: Emergency blood transfusion practices among anaemic children presenting to an urban emergency department of a tertiary hospital in Tanzania
Source: BMC Hematol. 2017 Nov 10;17:19. doi: 10.1186/s12878-017-0091-y (PMC5681767; doi:10.1186/s12878-017-0091-y)
Supplement: Additional file 1: — A set of all data generated and analysed during this study. (XLSX 68 kb) [file 12878_2017_91_MOESM1_ESM.xlsx]

## Sheet: Sheet1
QNO	MRN	SOURCE REFFERAL	SOURCE FAMILY	SOURCE ED PROVIDER	SOURCE LAB RESULTS	DATE	GENDER	AGE_MONTHS	WEIGHT	ARRIVAL_TIME	REFFERING_HOSPITAL	SYSTOLIC	DIASTOLIC	HR	RR	SPO2	T	RBG	AVPU	SX PALLOR	SX DIB	SX PALPITATIONS	SX CONTINUING BLEED	EASY FATIGUE	SHOCK	OTHER	FBP	RESULTS	HB	INDICATIONS	IND HB <4	SHOCK COOL CLAMMY	SHOCK HR	SHOCK CAP REFILL >3	SHOCK DECREASED UO	SHOCK AMS	SHOCK DIB	IND CONTINUING BLEEDING	TRANSF_STATUS	TIME_ORDER	TIME_SENT TO LAB	TIME_TRANSFUSS	DELAY ORDER PROVIDER	DELAY ORDER QUE	DELAY ORDER REGISTRATION	DELAY ORDER BOOKING JEEEVA	DELAY ORDER OTHERS	DELAY TO LAB ATTENDANT SHORTAGE	DALAY TO LAB ATTENDANT NOT NOTIFIED
1	955087	NO	NO	NO	YES	2015-08-21	FEMALE	31	16	19:01:00	HOME			148	41	100	38.3	6.6	A	NO	NO	NO	NO	YES	NO		DONE	AVAILABLE	10.5	NO
2	955189	YES	YES	YES	YES	2015-08-22	MALE	31	12	13:56:00	KISARAWE	94	33	171	49	98	37.9	0	P	YES	NO	NO	NO	YES	NO		done	AVAILABLE	8.47	YES	NO	YES	YES	YES	NO	YES	NO	NO	NO
3	955190	YES	YES	YES	YES	2015-08-22	male	52	11	13:56:00	KISARAWE	136	85	130	28	99	36.8	9.6	A	YES	NO	NO	NO	NO	NO		DONE	AVAILABLE	8	NO
4	947545	NO	NO	NO	YES	2015-08-24	male	28	11	10:00:00	HOME			153	29	100	39.6		A	YES	NO	NO	NO	NO	NO		DONE	AVAILABLE	4.55	YES	NO	NO	YES	NO	NO	NO	YES	NO	NO
5	907505	YES	YES	YES	YES	2015-08-24	female	28	12	1515	mkuranga			166	34	69		19	U	YES	YES	NO	NO	YES	NO		DONE	AVAILABLE	8.5	YES	NO	YES	YES	YES	NO	YES	YES	NO	NO
6	955595	YES	YES	YES	YES	2015-08-24	male	9	6	14:34:00	bagamoyo	101	54	152	32	100	37		A	YES	NO	NO	NO	NO	NO		DONE	AVAILABLE	3.2	YES	YES	YES	YES	YES	NO	NO	YES	NO	NO
7	955911	YES	YES	YES	YES	2015-08-25	male	24	11.3	1550	kisarawe			140	38	100	37	5.5	A	YES	NO	NO	NO	NO	NO		DONE	AVAILABLE	4.15	YES	NO	YES	YES	YES	NO	NO	NO	NO	YES	1753	1830	2130	YES
8	955920	YES	YES	YES	YES	2015-08-25	male	1	9	1548	kisarawe			167	28	100	37	9.8	A	YES	NO	NO	NO	YES	NO		DONE	AVAILABLE	3.08	YES	YES	YES	YES	YES	NO	NO	YES	NO	YES	1805	1830	2130	YES
9	955609	NO	NO	NO	YES	2015-08-24	MALE	60	15.5	1537	GAILO			138	33	100	37.7	3.7	A	NO	NO	NO	NO	YES	NO		DONE	AVAILABLE	10	NO
10	955639	YES	YES	YES	YES	2015-08-24	male	27	11	1738	kisarawe	122	60	168	30	98	38		A	YES	NO	NO	NO	YES	YES		DONE	AVAILABLE	4.53	YES	NO	YES	YES	YES	NO	NO	NO	NO	NO
11	931626	NO	NO	NO	YES	2015-08-24	male	5	8	1030	mmala	79	40	149	39	92	35.6	9.1	A	NO	YES	NO	NO	YES	NO		DONE	AVAILABLE	9.9	NO
12	956002	NO	NO	NO	YES	2015-08-26	female	54	15	714	zanzibar			157	28	100	37		A	NO	YES	NO	NO	YES	NO		DONE	AVAILABLE	5.6	YES	NO	YES	YES	YES	NO	NO	YES	NO	NO
13	649159	NO	NO	NO	YES	2015-08-25	male	51	13.5	1400	home			144	34	100	37.1		A	NO	NO	NO	NO	YES	NO		DONE	AVAILABLE	9.89	NO
14	955376	NO	NO	NO	YES	2015-08-24	male	48	14	909	bagamoyo			160	34	100	37		A	NO	NO	NO	NO	YES	NO		DONE	AVAILABLE	8.01	NO
15	953581	NO	NO	NO	YES	2015-08-16	male	60	18	1830	temeke			161	43	100	36		A	NO	NO	NO	NO	YES	NO		DONE	AVAILABLE	10.4	NO
16	955976	NO	NO	NO	YES	2015-08-25	male	53	16	1029	mmala			80	23	100	36		A	NO	NO	NO	NO	YES	NO		DONE	AVAILABLE	10.2	NO
17	952309	NO	NO	NO	YES	2015-08-11	female	48	17	1020	Bugando			136	28	100	37		A	NO	NO	NO	NO	YES	NO		DONE	AVAILABLE	10.5	NO
18	953357	NO	NO	NO	YES	2015-08-14	female	8	4.8	1939	temeke			151	32	100	36.8		A	NO	NO	NO	NO	YES	NO		DONE	AVAILABLE	6.56	YES	NO	YES	YES	YES	YES	NO	YES	NO	NO
19	955093	NO	NO	NO	YES	2015-08-21	female	20	9.9	1954	amana			86	22	100	37.3	1.5	A	NO	NO	NO	NO	YES	YES		DONE	AVAILABLE	5.99	YES	NO	YES	YES	YES	NO	NO	YES	NO	NO
20	755287	NO	NO	NO	YES	2015-08-19	male	24	15	1400	iringa			126	36	100	37.1		A	NO	NO	NO	NO	YES	NO		DONE	AVAILABLE	9.47	NO
21	955644	YES	YES	YES	YES	2015-08-24	male	16	6	1830	mmala	105	46	172	24	100	36.7	8.3	A	YES	YES	NO	NO	YES	NO		DONE	AVAILABLE	5.4	YES	NO	YES	YES	YES	NO	NO	YES	NO	NO
22	953847	NO	NO	NO	YES	2015-08-13	male	30	7.6	810	sinza			145	26	100	37		A	NO	NO	NO	NO	YES	NO		DONE	AVAILABLE	10.6	NO
23	953348	YES	YES	YES	YES	2015-08-14	male	14	6.6	1849	mmoja			166	32	100	37	11.1	A	YES	NO	NO	NO	YES	NO		DONE	AVAILABLE	4.81	YES	NO	NO	YES	YES	NO	YES	YES	NO	NO
24	951369	YES	NO	NO	YES	2015-08-12	female	15	4.6	718	mmala			133	24	100			A	YES	NO	NO	NO	YES	NO		DONE	AVAILABLE	4.55	YES	NO	NO	YES	YES	NO	NO	YES	NO	NO
25	953414	NO	NO	NO	YES	2015-08-18	female	13	5.6	900	lugalo			143	22	100		6.4	A	YES	YES	YES	NO	YES	YES		DONE	AVAILABLE	7.37	YES	NO	YES	YES	YES	YES	YES	YES	NO	NO
26	837852	NO	NO	NO	YES	2015-08-20	male	21	7	1417	home			148	32	100		4.5	A	NO	NO	NO	NO	YES	NO		DONE	AVAILABLE	9.37	NO
27	951035	NO	NO	NO	YES	2015-08-25	male	5	7	1155	temeke			229	38	94	38.9	5.1	A	NO	NO	NO	NO	YES	YES		DONE	AVAILABLE	10.4	NO
28	955597	YES	YES	YES	YES	2015-08-24	male	8	6	1434	bagamoyo	101	54	152	32	100	37	4.6	A	YES	NO	NO	NO	YES	NO		DONE	AVAILABLE	4.84	YES	NO	YES	YES	YES	NO	YES	YES	NO	NO
29	955102	NO	NO	NO	YES	2015-08-21	female	4	6	2221	home			165	70	100	36.3		A	NO	NO	NO	NO	YES	NO		DONE	AVAILABLE	9.78	NO
30	956002	YES	YES	YES	YES	2015-08-26	female	54	17	714	mmoja zb			157	28	100	37		A	YES	NO	NO	NO	YES	NO		DONE	AVAILABLE	5.6	YES	NO	YES	YES		NO	NO	YES	NO	NO
31	956156	YES	YES	YES	YES	2015-08-26	female	36	12	1210	kisarawe			137	26	100	37		A	YES	NO	YES	NO	YES	NO		DONE	AVAILABLE	3.66	YES	YES	NO	NO	NO	NO	NO	NO	NO	YES	1315	1400	1700	NO	YES	YES	YES
32	956142	NO	NO	NO	YES	2015-08-26	FEMALE	37	11	1118	amana			140	28	96	37.3	13.3	P	YES	NO	NO	NO	YES	YES		DONE	AVAILABLE	9.72	NO
33	818295	YES	YES	NO	YES	2015-08-27	FEMALE	28	11.19	1155	MNH			126	32	100	37.6		A	YES	NO	NO	NO	YES	NO		DONE	AVAILABLE	5	YES	NO	YES	YES	YES	NO	NO	YES	NO	NO
34	952772	NO	NO	NO	YES	2015-08-27	male	5	5	850	home			182	45	98	41	14.7	A	NO	YES	NO	NO	YES	YES		DONE	AVAILABLE	8.13	YES	NO	YES	YES	YES	NO	NO	YES	NO	NO
35	956647	NO	YES	YES	YES	2015-08-28	male	7	7.1	820	mmala			138	36	100	37.5	4.2	A	YES	NO	NO	NO	YES	NO		DONE	AVAILABLE	9	NO
36	957103	YES	YES	YES	YES	2015-08-31	FEMALE	13	6.8	1256	amana			146	32	96	37		A	NO	YES	NO	NO	YES	NO		DONE	AVAILABLE	3.94	YES	YES	YES	YES	YES	NO	NO	YES	NO	NO
37	957289	YES	YES	YES	YES	2015-08-31	FEMALE	11	7	1256	kisarawe			182	40	100	36.6	7.9	A	YES	NO	NO	NO	YES	NO		DONE	AVAILABLE	1.8	yes	YES	YES	YES	YES	NO	NO	YES	NO	YES	1400	1430	1940	YES	NO	no	no
38	957226	NO	NO	NO	YES	2015-08-31	male	13	11	1034	aghakan			160	33	100	37	6.1	A	NO	NO	NO	NO	YES	NO		DONE	AVAILABLE	10.6	NO
39	957417	YES	YES	NO	YES	2015-08-31	female	48	13	2033	bagamoyo			145	34	97	36.3		A	YES	NO	NO	NO	YES	YES		DONE	AVAILABLE	3.1	YES	YES	YES	YES	YES	YES	YES	YES	NO	NO
40	957414	YES	YES	YES	YES	2015-08-31	male	36	20	1954	kisarawe			120	38	100	36.6	6.8	A	YES	NO	NO	NO	YES	NO		DONE	AVAILABLE	2.3	YES	YES	NO	NO	NO	NO	NO	NO	NO	YES	2034	2100	125	YES	YES	YES	no
41	957713	YES	YES	YES	YES	2015-09-02	male	54	13	30	bagamoyo			142	36	95	36.4	4.6	V	YES	NO	NO	NO	YES	YES		DONE	AVAILABLE	2.3	YES	YES	YES	YES	YES	YES	YES	YES	NO	YES	39	100	400
42	957721	NO	NO	NO	YES	2015-09-02	FEMALE	4	5	1000	home			133	35	100	36.8	5.6	A	NO	NO	NO	NO	YES	NO		DONE	AVAILABLE	10.1	NO
43	938817	YES	YES	YES	YES	2015-09-02	FEMALE	2	3.5	1002	home			148	36	97	36.9		A	YES	NO	NO	NO	NO	NO		DONE	AVAILABLE	8.11	NO
44	938815	NO	YES	YES	YES	2015-09-02	FEMALE	2	3.5	1002	home			146	42	95			A	YES	NO	NO	NO	NO	NO		DONE	AVAILABLE	8.28	NO
45	957568	NO	NO	NO	YES	2015-09-01	MALE	7	8	143	home			177	36	97	38.8		A	NO	YES	NO	NO	YES	NO		DONE	AVAILABLE	7.9	NO
46	951813	YES	NO	YES	YES	2015-08-10	MALE	9	7	241	amana			167	36	100	37.5	7.4	A	YES	NO	NO	NO	NO	NO		DONE	AVAILABLE	4.92	YES	NO	YES	YES	YES	NO	NO	YES	NO	YES	250	o320	352
47	952165	YES	NO	YES	YES	2015-08-10	MALE	21	9	1850	bagamoyo			165	45	100	38.5	4.9	A	YES	YES	NO	NO	NO	YES		DONE	AVAILABLE	2.82	YES	YES	YES	YES	YES	NO	NO	YES	NO	YES	1900	2000	2350						YES
48	952163	YES	NO	YES	YES	2015-08-10	male	2	2.5	1855	temeke			147	45	90	38.7	12.8	A	YES	NO	NO	NO	YES	NO		DONE	AVAILABLE	5.7	YES	NO	YES	YES	YES	NO	NO	NO	NO	NO
49	952178	YES	YES	YES	YES	2015-08-10	female	20	12.5	2153	kisarawe			167	22	98	38.9		A	YES	NO	NO	NO	YES	NO		DONE	AVAILABLE	6.47	YES	NO	YES	YES	YES	NO	NO	NO	NO	NO
50	952474	YES	YES	YES	YES	2015-08-11	FEMALE	14	7	2002	vijibweni			188	30	100			A	YES	NO	NO	NO	YES	NO		DONE	AVAILABLE	2.61	YES	YES	NO	NO	NO	NO	NO	NO	NO	YES	2030	2115	130
51	952614	YES	YES	YES	YES	2015-08-12	MALE	42	13	919	bombo			121	30	100	37		A	YES	NO	NO	NO	NO	YES		DONE	AVAILABLE	8.5	YES	NO	YES	YES	YES	NO	NO	YES	NO	NO
52	952765	YES	YES	YES	YES	2015-08-12	MALE	10	6	1540	bagamoyo			127	44	100	38.1	6.3	A	YES	NO	NO	NO	NO	YES		DONE	AVAILABLE	5.3	YES	NO	YES	YES	YES	NO	NO	YES	NO	NO
53	952520	YES	YES	NO	YES	2015-08-12	MALE	48	13	705	temeke			102		100			A	YES	YES	NO	NO	YES	YES		DONE	AVAILABLE	5.7	YES	NO	YES	YES	YES	NO	NO	YES	NO	NO
54	952525	YES	YES	NO	YES	2015-08-12	MALE	10	7	800	mmala			174	43	100	36.9		A	YES	NO	NO	NO	NO	YES		DONE	AVAILABLE	6.19	YES	NO	YES	YES	YES	NO	NO	NO	NO	NO
55	928914	YES	YES	YES	YES	2015-08-12	MALE	32	10	1445	kisarawe			146	32	99	36.6		A	YES	NO	NO	NO	NO	YES		DONE	AVAILABLE	4.09	YES	NO	YES	YES	YES	NO	NO	NO	NO	NO
56	868463	NO	NO	NO	YES	2015-08-12	FEMALE	13	8	1812	mmala			150	42	95	36.7	6.6	A	YES	NO	NO	NO	YES	NO		DONE	AVAILABLE	10	NO
57	824795	NO	NO	NO	YES	2015-08-12	female	24	10	2133	home			145	24	100	37.1	5.4	A	NO	NO	NO	NO	YES	NO		DONE	AVAILABLE	10.4	NO
58	952766	YES	YES	YES	YES	2015-08-12	MALE	36	22	1540	bagamoyo			180	28	100	37.3	7.6	A	YES	NO	NO	NO	YES	NO		DONE	AVAILABLE	2.61	YES	YES	YES	YES	YES	NO	NO	YES	NO	NO
59	894430	NO	NO	NO	YES	2015-08-13	MALE	15	10	825	bombo			124	32	100	36.6	6.1	A	YES	NO	NO	NO	YES	YES		DONE	AVAILABLE	6.65	YES	NO	YES	YES	YES	NO	NO	NO	NO	NO
60	952843	NO	NO	NO	YES	2015-08-13	FEMALE	48	17	810	iringa			151	32	100	38.5		A	YES	NO	NO	NO	YES	NO		DONE	AVAILABLE	4	YES	YES	NO	YES	YES	NO	NO	NO	NO	NO
61	946431	NO	NO	NO	YES	2015-08-14	MALE	9	7	1110	home			140	30	98	37	6.6	A	NO	NO	NO	NO	YES	NO		DONE	AVAILABLE	9.6	NO
62	953348	YES	YES	NO	YES	2015-08-14	MALE	23	7	1849	mmoja			166	32	100	37	11.1	A	YES	NO	NO	NO	YES	YES		DONE	AVAILABLE	5.02	YES	NO	YES	YES	YES	NO	NO	NO	NO	NO
63	953361	YES	YES	NO	YES	2015-08-14	MALE	5	7.5	1812	temeke			106	44	96	38.4	7.9	P	YES	NO	NO	NO	YES	YES		DONE	AVAILABLE	7.65	YES	NO	YES	YES	YES	NO	YES	NO	NO	NO
64	953332	NO	NO	NO	YES	2015-08-14	MALE	10	10	1638	amana			169	44	90	40	6.4	P	NO	YES	NO	NO	YES	YES		DONE	AVAILABLE	10.4	NO
65	953281	NO	NO	NO	YES	2015-08-14	FEMALE	12	5	1812	mmala			150	42	98	36.7	6	A	NO	NO	NO	NO	YES	NO		DONE	AVAILABLE	8.03	no
66	953212	NO	NO	nO	YES	2015-08-14	FEMALE	14	5.9	1030	UDSM			166	34	100	37.8	4.4	A	NO	NO	NO	NO	YES	NO		DONE	aVAILABLE	8.03	NO
67	952808	NO	NO	NO	YES	2015-08-12	MALE	6	7.5	2320	mmala			138	42	100	37.6		A	NO	NO	NO	NO	YES	YES		DONE	AVAILABLE	7.6	YES	NO	YES	YES	YES	NO	NO	YES	NO	NO
68	952865	NO	NO	NO	YES	2015-08-13	MALE	15	6	900	st gaspar			134	32	99	37	4.3	A	NO	NO	NO	NO	YES	NO		DONE	aVAILABLE	10.5	NO
69	953414	NO	NO	NO	YES	2015-08-15	FEMALE	13	5.3	900	lugalo			143	22	100		6.4	A	NO	NO	NO	NO	NO	NO		DONE	aVAILABLE	9.5	NO
70	953494	NO	NO	NO	YES	2015-08-15	MALE	30	11.5	1845	kcmc			151	14	98	36.6	7.7	A	NO	NO	NO	NO	YES	YES		DONE	AVAILABLE	8.2	YES	NO	YES	YES	YES	YES	YES	YES	NO	NO
71	953491	YES	YES	YES	YES	2015-08-15	MALE	52	17	1827	kisarawe			133	26	100	37		A	YES	NO	NO	NO	NO	NO		DONE	AVAILABLE	3.68	YES	YES	YES	YES	NO	NO	NO	YES	NO	YES	1940	2015	2234
72	953565	YES	YES	YES	YES	2015-08-16	MALE	55	13	1556	vijibweni			147	42	71	36	3.3	A	YES	YES	YES	NO	NO	NO		DONE	AVAILABLE	7.1	YES	NO	YES	YES	YES	NO	NO	YES	NO	NO
73	953575	YES	YES	YES	YES	2015-08-16	FEMALE	30	14	1750	bagamoyo			164	33	100	36.1	8	A	YES	NO	NO	NO	YES	NO		DONE	AVAILABLE	4	YES	YES	YES	YES	YES	NO	NO	NO	NO	NO
74	953576	YES	YES	YES	YES	2015-08-16	MALE	9	8	1800	kisarawe			152	41	100	38.7	10.1	A	YES	NO	NO	NO	YES	NO		DONE	AVAILABLE	3.4	YES	YES	NO	NO	NO	NO	NO	NO	NO	NO
75	953914	YES	YES	YES	YES	2015-08-18	MALE	54	10	2300	amana			145	16	91	36		A	YES	NO	NO	NO	NO	NO		DONE	AVAILABLE	3.6	YES	YES	NO	NO	NO	NO	NO	NO	NO	NO
76	953322	NO	NO	NO	YES	2015-08-14	MALE	6	5.7	1500	amana			169	32	99	38	6.3	A	NO	YES	NO	NO	YES	YES		DONE	AVAILABLE	9.21	YES	NO	YES	YES	YES	YES	YES	YES	NO	NO
77	953943	NO	NO	NO	YES	2015-08-18	FEMALE	20	5.7	630	musoma			107	26	100	37.1		A	NO	NO	NO	NO	YES	NO		DONE	AVAILABLE	8.15	NO
78	912078	NO	NO	NO	YES	2015-08-17	MALE	10	8.7	938	CCBRT			124	19	100	37	6.6	P	NO	NO	NO	NO	YES	NO		DONE	AVAILABLE	9.51	NO
79	941320	NO	NO	NO	YES	2015-08-18	MALE	11	7.7	1020	HOME			146	36	100	36		A	NO	NO	NO	NO	YES	NO		DONE	AVAILABLE	10.2	NO
80	927720	NO	NO	NO	YES	2015-08-17	MALE	3	3.8	1020	HOME			136	27	80			A	NO	YES	NO	NO	NO	NO		DONE	AVAILABLE	9.79	NO
81	953707	NO	NO	NO	YES	2015-08-17	MALE	14	7	1015	MOI			165	32	100	39		A	NO	NO	NO	NO	YES	NO		DONE	AVAILABLE	8.86	NO
82	953808	NO	NO	NO	YES	2015-08-17	MALE	18	11	1300	amana			156	32	100	37.4			NO	NO	NO	NO	YES	NO		DONE	AVAILABLE	8.1	NO
83	954236	YES	YES	YES	YES	2015-08-18	FEMALE	36	12	1736	kisarawe			139	38	100	38.8	2.7	U	YES	YES	YES	NO	YES	YES		DONE	AVAILABLE	6.12	YES	NO	YES	YES	YES	NO	YES	YES	NO	NO
84	954253	YES	YES	YES	YES	2015-08-18	FEMALE	4	8	2115	kisarawe			161	45	98	36.3	2.6	P	YES	NO	NO	NO	NO	YES		DONE	AVAILABLE	2.63	YES	YES	YES	YES	YES	NO	YES	YES	NO	YES	2145	2152	310		yes	yes	yes
85	954012	NO	NO	NO	YES	2015-08-18	MALE	8	7.4	150	mmala			124	18	100		4.6	A	NO	NO	NO	NO	YES	NO		DONE	AVAILABLE	8.51	NO
86	954550	YES	YES	YES	YES	2015-08-19	FEMALE	16	12	1733	kisarawe			169	48	100	38.2	12.7	A	YES	YES	YES	NO	YES	YES		DONE	AVAILABLE	4.16	YES	NO	YES	YES	YES	NO	NO	YES	NO	YES	1750	1930	2230						yes	yes
87	928913	YES	YES	YES	YES	2015-08-19	MALE	40	13	1733	KISARAWE			162	36	100	37.6		A	YES	NO	NO	NO	YES	NO		DONE	AVAILABLE	3.13	YES	YES	NO	NO	NO	NO	NO	NO	NO	YES	1815	1930	2230						yes	yes
88	954817	NO	NO	NO	YES	2015-08-20	MALE	4	6.5	1730	amana			194	44	78	37	9.1	U	NO	YES	NO	NO	YES	NO		DONE	AVAILABLE	9.56	NO
89	954854	YES	YES	YES	YES	2015-08-20	FEMALE	6	7	2325	KISARAWE			174	43	100	37.9	8.6	A	YES	YES	NO	NO	YES	NO		DONE	AVAILABLE	3.5	YES	YES	NO	NO	NO	NO	NO	NO	NO	NO
90	957949	NO	NO	NO	YES	2015-09-02	MALE	1	4	1405	temeke	96	55	174	29	94	36.6	4.4	A	NO	NO	NO	NO	NO	NO		DONE	AVAILABLE	10.9	NO
91	957195	YES	YES	YES	YES	2015-08-31	MALE	17	10	1042	home			144	30	100	36.4		A	YES	NO	NO	NO	YES	NO		DONE	AVAILABLE	6.3	YES	NO	YES	YES	YES	NO	NO	YES	NO	NO
92	957872	YES	YES	YES	YES	2015-08-31	FEMALE	19	10	1049	mmala	113	68	217	42	100	40.2	9.1	A	YES	NO	NO	NO	YES	YES		DONE	AVAILABLE	10.9	NO
93	957787	YES	YES	YES	YES	2015-09-02	MALE	55	15	936	tumbi			144	34	100	37.4		A	YES	NO	NO	NO	YES	NO		DONE	AVAILABLE	7.73	NO
94	871767	NO	YES	YES	YES	2015-09-07	MALE	22	10	954	home			155	36	98	36.7		A	YES	NO	YES	NO	YES	NO		DONE	AVAILABLE	5.46	YES	NO	YES	YES	YES	NO	NO	YES	yes	NO
95	954534	NO	NO	NO	YES	2015-09-02	MALE	20	10	630	home			146	39	97	37.8	5.7	A	NO	NO	NO	NO	NO	NO		DONE	AVAILABLE	10.4	NO
96	878660	NO	NO	NO	YES	2015-08-29	MALE	11	7.5	1000	home			142	32	100	36.8		A	NO	NO	NO	NO	NO	NO		DONE	AVAILABLE	4.01	YES	NO	YES	YES	YES	NO	NO	YES	NO	NO
97	957987	NO	NO	NO	YES	2015-09-02	MALE	13	8	1618	home	104	56	122	42	100	37.7	6.4	A	YES	NO	NO	NO	YES	YES		DONE	AVAILABLE	8.53	YES	NO	YES	YES	YES	NO	NO	NO	NO	NO
98	827891	NO	NO	NO	YES	2015-09-02	MALE	17	9	920	HOME	123	82	164	26	100	37.3	7.5	A	YES	NO	NO	NO	NO	NO		DONE	AVAILABLE	9.8	NO
99	957975	NO	NO	NO	YES	2015-09-02	FEMALE	17	6	1345	HOME	73	26	158	36	100	37			NO	NO	NO	NO	NO	NO		DONE	AVAILABLE	8.77	NO
100	957066	NO	NO	NO	YES	2015-08-30	FEMALE	15	10	1824	amana			188	32	100	38.8		A	NO	NO	NO	NO	NO	NO		DONE	AVAILABLE	5.41	YES	NO	YES	YES	NO	NO	NO	YES	NO	NO
101	956451	NO	NO	NO	YES	2015-08-29	FEMALE	42	10	1540	mmala			193	41	99			A	NO	NO	NO	NO	NO	NO		DONE	AVAILABLE	8.6	NO
102	956127	NO	NO	NO	YES	2015-08-26	MALE	20	9.2	1120	amana			132	30	100	38.6	10.4	A	NO	NO	NO	NO	NO	NO		DONE	AVAILABLE	10.3	NO
103	956750	NO	NO	NO	YES	2015-08-28	MALE	5	7	1218	HOME			155	38	100	36.7	5.7	A	NO	NO	NO	NO	NO	NO		done	AVAILABLE	9.41	NO
104	957382	NO	NO	NO	YES	2015-08-31	male	3	4	1522	bagamoyo			132	36	100	36.6		A	NO	NO	NO	NO	NO	NO		DONE	AVAILABLE	2.84	YES	YES	NO	NO	NO	NO	NO	NO	NO	NO
105	958297	YES	YES	YES	YES	2015-09-03	female	19	7	1426	bagamoyo	94	57	158	48	96	37.7	6.9	A	NO	YES	NO	NO	NO	YES		DONE	AVAILABLE	6.17	YES	NO	YES	YES	YES	NO	NO	YES	NO	NO
106	958308	YES	YES	YES	YES	2015-08-03	male	13	8	1647	amana	94	72	94	41	91	39.3	2.1	P	YES	YES	NO	NO	YES	YES		DONE	AVAILABLE	7.1	YES	NO	YES	YES	YES	NO	YES	YES	NO	YES	1700	1730	2130
107	958319	YES	YES	YES	YES	2015-09-03	female	4	6.5	1711	kisarawe	91	48	161	45	95	36.8	6.1		YES	YES	NO	NO	YES	YES		DONE	AVAILABLE	3.29	YES	YES	YES	YES	YES	NO	NO	YES	NO	YES	1735	2000	2200						yes	yes
108	958321	YES	YES	YES	YES	2015-09-03	male	18	8	1805	mmala			91	32	100	37.6	7.8	V	NO	YES	NO	NO	YES	NO		DONE	AVAILABLE	7.9	NO
109	958318	YES	YES	YES	YES	2015-09-03	female	60	16	1730	kisarawe			136	30	99	37			YES	NO	YES	NO	YES	NO		DONE	AVAILABLE	3.78	YES	YES	YES	YES	NO	NO	NO	NO	NO	YES	1754	2000	2200						yes	yes
110	958064	NO	NO	NO	YES	2015-09-03	MALE	13	8	800	home			135	33	100	37	6.6	V	NO	NO	NO	NO	NO	NO		DONE	AVAILABLE	10.3	no
111	958039	NO	NO	NO	YES	2015-09-03	male	20	11	600	Dargroup			154	30	100	37.3		A	NO	NO	NO	NO	NO	NO		DONE	AVAILABLE	7.9	NO
112	953580	NO	NO	NO	YES	2015-08-16	male	48	16	1700	temeke			135	43	99		5.9	A	NO	YES	NO	NO	NO	NO		DONE	AVAILABLE	10.8	NO
113	958534	NO	NO	NO	YES	2015-09-04	female	10	5	1314	mmala			191	34	96	37.4		A	NO	NO	NO	NO	NO	NO		DONE	AVAILABLE	8.5	NO
114	958582	YES	YES	YES	YES	2015-09-04	female	4	4.9	1602	bagamoyo			114	20	99		7.1	A	NO	NO	NO	NO	NO	NO		DONE	AVAILABLE	10.5	NO
115	958613	YES	YES	NO	YES	2015-09-04	male	19	6	1950	mmala			69	20	98		6.1	A	NO	NO	NO	NO	NO	NO		DONE	AVAILABLE	9.5	NO
116	958630	YES	YES	YES	YES	2015-09-04	male	31	13	1955	temeke			177	26	95	37.2		A	YES	YES	NO	NO	YES	NO		DONE	AVAILABLE	2.6	yes	YES	YES	YES	YES	NO	NO	YES	NO	yes	2030	2130	241						yes	yes
117	956504	NO	NO	NO	YES	2015-08-27	female	2	3.7	1900	mmala			165	25	77	37.6			NO	NO	NO	NO	NO	NO		DONE	AVAILABLE	10.6	NO
118	958475	NO	NO	YES	YES	2015-09-04	male	5	8	1910	amana			98		100	36.1		A	NO	NO	NO	NO	NO	NO		DONE	AVAILABLE	7.5	NO
119	776547	YES	YES	YES	YES	2015-08-30	female	38	12	644	mmala			142	45	99		3.9	A	YES	YES	NO	NO	YES	YES		DONE	AVAILABLE	1.75	YES	YES	YES	YES	YES	NO	NO	YES	NO	NO
120	954540	NO	NO	NO	YES	2015-08-19	male	13	8	1430	home	120	71	175	45	98		2.1		NO	NO	NO	NO	NO	YES		DONE	AVAILABLE	7.1	YES	NO	YES	YES	YES	NO	NO	YES	NO	NO
121	956743	NO	NO	NO	YES	2015-08-28	male	1	3.5	1930	mkuranga			175	48	100			A	NO	NO	NO	NO	NO	NO		DONE	AVAILABLE	9.56	NO
122	957568	NO	NO	NO	YES	2015-09-01	male	6	8	1143	dodoma			177	36	97	38.8	5.5	A	NO	NO	NO	NO	NO	NO		DONE	AVAILABLE	7.94	NO
123	958695	YES	YES	YES	YES	2015-09-05	female	45	20	1706	bagamoyo			174	36	100	37		A	YES	NO	NO	NO	YES	NO		DONE	AVAILABLE	3.51	YES	YES	YES	YES	YES	NO	NO	YES	NO	NO
124	956492	NO	NO	NO	YES	2015-08-27	female	22	10	1313	mmala	96	53	123	38	100	37.1		A	NO	NO	NO	NO	NO	NO		DONE	AVAILABLE	6.06	NO
125	957975	NO	NO	NO	YES	2015-09-02	female	5	2.5	1345	home			158	36	97	37		A	NO	NO	NO	NO	NO	NO		DONE	AVAILABLE	8.77	NO
126	956671	YES	YES	YES	YES	2015-08-30	female	2	2.3	1150	mmala			144	32	100	37	4.4	A	YES	NO	NO	NO	YES	YES		DONE	AVAILABLE	4.94	YES	NO	YES	YES	YES	NO	NO	NO	NO	NO
127	955850	NO	NO	NO	YES	2015-08-25	male	17	7	1316	home			86	26	100	36		A	NO	NO	NO	NO	NO	NO		DONE	AVAILABLE	10.6	NO
128	878660	NO	NO	NO	YES	2015-08-29	male	10	8	1000	home			142	32	100	36.8		A	YES	NO	NO	NO	YES	YES		DONE	AVAILABLE	4.01	YES	NO	YES	YES	YES	NO	NO	NO	NO	NO
129	955644	YES	YES	YES	YES	2015-08-24	male	16	9	1700	mmala	105	46	172	24	100	36.7	8.3	A	YES	NO	NO	NO	YES	NO		DONE	AVAILABLE	3.01	YES	YES	YES	YES	NO	NO	NO	NO	NO	NO
130	958799	YES	YES	YES	YES	2015-09-06	female	18	8	1740	bagamoyo	131	82	143	45	91	37	14.4	P	YES	YES	NO	NO	YES	YES		DONE	AVAILABLE	1.56	YES	YES	YES	YES	YES	YES	YES	YES	NO	NO
131	959009	YES	YES	YES	YES	2015-09-07	female	12	6	1200	mmala			164	45	100	37	4.7	A	YES	YES	NO	NO	YES	YES		DONE	AVAILABLE	3.68	YES	YES	YES	YES	YES	NO	NO	YES	NO	NO
132	958797	YES	YES	YES	YES	2015-09-06	female	33	12	1719	mmala			152	38	100	37		A	YES	NO	NO	NO	YES	NO		DONE	AVAILABLE	3.38	YES	YES	YES	YES	NO	NO	NO	NO	NO	YES	1730	1800	2009
133	959025	YES	YES	YES	YES	2015-09-07	male	12	7	1720	mkuranga			156	35	100	37.6		A	YES	NO	NO	NO	YES	NO		DONE	AVAILABLE	10.1	NO
134	958915	NO	NO	NO	YES	2015-09-07	FEMALE	6	7	1000	mmala			184	36	100			A	NO	NO	NO	NO	NO	NO		DONE	AVAILABLE	10.8	NO
135	958510	NO	NO	NO	YES	2015-09-04	male	60	22	1300	morogoro			147	28	100	37.2		A	NO	NO	NO	NO	NO	NO		DONE	AVAILABLE	10.1	NO
136	958779	NO	NO	NO	YES	2015-09-06	male	20	20	1410	mmala			150	26	100	36.9		A	NO	NO	NO	NO	NO	NO		DONE	AVAILABLE	8.89	NO
137	958661	NO	NO	NO	YES	2015-09-05	male	19	12	1120	iringa			178	34	100	38.8	5.7	A	NO	NO	NO	NO	NO	NO		DONE	AVAILABLE	7.8	NO
138	952654	NO	NO	NO	YES	2015-09-05	male	12	14	1936	home			176	32	100	38.9		A	NO	NO	NO	NO	NO	NO		DONE	AVAILABLE	7.47	NO
139	959007	NO	NO	NO	YES	2015-09-07	female	31	13.5	1230	mmala			136	30	100	37.3		A	NO	NO	NO	NO	NO	NO		DONE	AVAILABLE	9.89	NO
140	959152	YES	YES	YES	YES	2015-09-07	male	12	8	2210	amana			160	30	100	38.6		A	YES	NO	NO	NO	YES	YES		DONE	AVAILABLE	6.8	YES	NO	YES	YES	YES	NO	NO	NO	NO	NO
141	953914	NO	NO	YES	YES	2015-09-08	male	54	9	625	home			167	21	90	38.4	0	A	YES	YES	NO	NO	YES	YES		DONE	AVAILABLE	3.31	YES	YES	YES	YES	YES	NO	NO	YES	NO	YES	630	655	1108
142	959349	NO	NO	NO	YES	2015-09-08	FEMALE	4	5	1100	morogoro	101	53	92	20	100	37.2	6.8	A	NO	NO	NO	NO	NO	NO		DONE	AVAILABLE	8.58	NO
143	959462	YES	YES	YES	YES	2015-09-08	MALE	36	14	1843	mkuranga	108	56	142	32	100	36.2		A	YES	NO	NO	NO	YES	NO		DONE	AVAILABLE	3.9	YES	YES	YES	YES	NO	NO	NO	YES	NO	NO
144	959465	YES	YES	YES	YES	2015-09-08	MALE	9	7	1840	mkuranga			123	35	96		0	A	YES	YES	NO	NO	YES	YES		DONE	AVAILABLE	2	YES		YES	YES	YES	NO	NO	YES	NO	NO
145	909999	NO	NO	NO	YES	2015-09-08	MALE	9	5	2105	home			101	35	91	41.7	0	U	NO	YES	NO	NO	YES	YES		DONE	AVAILABLE	8.68	YES	NO	YES	YES	YES	NO	YES	YES	NO	NO
146	956839	NO	NO	NO	YES	2015-08-28	MALE	1	3	1834	amana	102	50	175	38	94	38	8.2	P	NO	NO	NO	NO	NO	NO		DONE	AVAILABLE	8.32	NO
147	951727	NO	NO	NO	YES	2015-08-10	MALE	5	6	1430	home			176	45	91	38	5.5	A	NO	NO	NO	NO	NO	NO		DONE	AVAILABLE	9.01	NO
148	949776	YES	YES	NO	YES	2015-09-06	MALE	18	5	1305	home	97	50	161	37	99	36.5	1.9	A	YES	YES	NO	NO	YES	YES		DONE	AVAILABLE	4.71	YES	NO	YES	YES	YES	YES	NO	YES	NO	NO
149	951002	NO	NO	NO	YES	2015-08-10	male	18	3.3	2320	mmala			136	29	82		5.3	A	YES	YES	NO	NO	YES	YES		DONE	AVAILABLE	8.39	YES	NO	YES	YES	YES	NO	NO	YES	NO	NO
150	898262	NO	NO	NO	YES	2015-08-15	MALE	7	3	2032	home			172	14	99	39.3	1.3	U	NO	NO	NO	NO	NO	NO		DONE	AVAILABLE	10.5	NO
151	880420	NO	NO	YES	YES	2015-09-07	FEMALE	60	20	1027	amana			138	24	100	37		A	NO	NO	NO	NO	NO	NO		DONE	AVAILABLE	9.07	NO
152	959779	YES	YES	YES	YES	2015-09-09	MALE	36	10	1556	tuliani			152	32	100	36.7		A	YES	NO	YES	NO	YES	YES		DONE	AVAILABLE	5.14	YES	NO	YES	YES	YES	NO	NO	YES	NO	NO
153	959792	YES	YES	YES	YES	2015-09-09	FEMALE	8	4	1658	tuliani			162	34	100	36.7	0	A	YES	NO	NO	NO	YES	NO		DONE	AVAILABLE	3.5	YES	YES	NO	NO	NO	NO	NO	NO	NO	YES	1825	1930	10		yes	yes
154	913519	NO	NO	NO	YES	2015-09-07	FEMALE	1900-02-05	17	1908	home			120		98	37.7		A	NO	NO	NO	NO	NO	NO		DONE	AVAILABLE	7.7	NO
155	959478	NO	NO	NO	YES	2015-09-08	FEMALE	14	8	1942	home			136	30	100	36.2	5.1	A	NO	NO	NO	NO	NO	NO		DONE	AVAILABLE	10.5	NO
156	959812	NO	NO	NO	YES	2015-09-09	FEMALE	4	7	1933	morogoro			195	36	100			A	NO	NO	NO	yes	NO	NO		DONE	AVAILABLE	5.79	YES	NO	YES	YES	NO	NO	NO	NO	yes	NO
157	870594	NO	NO	NO	YES	2015-09-09	FEMALE	19	11.5	1110	home			135	30	100	37.3	4.2	A	NO	NO	NO	NO	NO	NO		DONE	AVAILABLE	9.56	NO
158	955159	NO	NO	NO	YES	2015-08-22	MALE	16	7.6	1105	mmala			130	32	100	37		A	NO	NO	NO	NO	YES	NO		DONE	AVAILABLE	8.49	NO
159	953053	YES	YES	YES	YES	2015-08-13	MALE	8	8	1530	bagamoyo			168	48	95	38.4	7.2	A	YES	YES	NO	NO	YES	NO		DONE	AVAILABLE	3.63	yes	YES	NO	NO	NO	NO	NO	NO	NO	YES	1600	1615	2200
160	955159	NO	NO	NO	YES	2015-08-22	MALE	16	7.6	1105	mmala			130	32	100	37		A	NO	NO	NO	NO	NO	NO		DONE	AVAILABLE	8.49	NO
161	955297	YES	YES	YES	YES	2015-08-23	FEMALE	37	15	1530	kisarawe	90	58	254	42	88	38.7	0	U	YES	YES	NO	NO	YES	YES		DONE	AVAILABLE	4.97	YES	NO	YES	YES	YES	NO	YES	YES	NO	YES	1535	1600	1910
162	959155	YES	YES	YES	YES	2015-09-07	MALE	54	15	2222	amana			120	45	100	37.8	6		YES	NO	NO	NO	YES	NO		DONE	AVAILABLE	6.56	NO
163	949776	NO	NO	NO	YES	2015-09-06	FEMALE	24	11	1305	HOME	97	50	161	37	99	36.5	1.9	A	YES	YES	NO	NO	YES	YES		DONE	AVAILABLE	4.7	YES	NO	YES	YES	YES	YES	NO	YES	NO	NO
164	887266	NO	NO	NO	YES	2015-09-10	MALE	20	8	848	HOME	101	53	79	14	99	38.6	7.1	A	NO	NO	NO	NO	NO	NO		DONE	AVAILABLE	6.33	NO
165	960079	YES	YES	YES	YES	2015-09-10	MALE	34	18	1748	mmala			134	32	100	38	8.4	A	YES	NO	NO	NO	YES	NO		DONE	AVAILABLE	4.72	yes	NO	YES	YES	NO	NO	NO	YES	NO	NO
166	960075	YES	YES	YES	YES	2015-09-10	MALE	18	10.5	1810	mkuranga			164	38	100	37	9.3	A	YES	NO	NO	NO	YES	NO		DONE	AVAILABLE	3.5	YES	YES	NO	NO	NO	NO	NO	NO	NO	NO
167	960082	YES	YES	YES	YES	2015-09-10	FEMALE	9	6	1815	mkuranga			152	34	100	37.6	7.3	A	YES	NO	NO	NO	YES	NO		DONE	aVAILABLE	2.98	YES	YES	YES	YES	NO	NO	NO	YES	NO	NO
168	960077	YES	YES	YES	YES	2015-09-10	FEMALE	4	4.8	1814	mkuranga			121	36	100	37		A	YES	YES	NO	NO	YES	NO		DONE	AVAILABLE	3.78	YES	YES	YES	YES	NO	NO	NO	NO	NO	NO
169	960112	YES	YES	YES	YES	2015-09-11	MALE	24	10	2250	kigamboni			157	39	100	37.8	7	A	YES	NO	NO	NO	YES	NO		DONE	aVAILABLE	3.29	YES	YES	NO	NO	NO	NO	NO	NO	NO	NO
170	4529-01-07	NO	NO	NO	YES	2015-09-11	FEMALE	18	9	1050	amana			145	16	98	36.9	6.9	P	YES	YES	NO	NO	YES	YES		DONE	aVAILABLE	7.24	YES	NO	YES	YES	YES	NO	YES	YES	NO	YES	1047	1100	1700
171	959812	NO	NO	NO	YES	2015-09-11	FEMALE	4	7	815	morogoro			148	41	83	36.8	23	P	NO	YES	NO	NO	YES	YES		DONE	AVAILABLE	2.65	YES	YES	YES	YES	YES	NO	NO	YES	NO	YES	850	900	930
172	949179	NO	NO	NO	YES	2015-09-09	MALE	32	15	1729	HOME			224	36	100	36.1		A	NO	NO	NO	NO	NO	NO		DONE	AVAILABLE	7.05	NO
173	849176	NO	NO	NO	YES	2015-09-11	FEMALE	31	12.5	2100	HOME			120	33	100	36		A	NO	NO	NO	NO	NO	NO		DONE	AVAILABLE	10.1	NO
174	960506	NO	NO	YES	YES	2015-09-12	MALE	6	4.9	1810	mmala			162	38	100	38.6	3.7	A	YES	YES	NO	NO	YES	NO		DONE	AVAILABLE	6.52	YES	NO	YES	YES	YES	YES	YES	YES	NO	NO
175	960508	NO	NO	NO	YES	2015-09-12	MALE	2	3.5	1830	rabinsia			75	22	100		0	A	YES	YES	NO	NO	YES	YES		DONE	AVAILABLE	6.99	YES	NO	YES	YES	YES	NO	NO	NO	NO	NO
176	960549	YES	YES	YES	YES	2015-09-13	MALE	24	10	420	amana			147	30	100	36.5	7.4	A	YES	NO	NO	yes	YES	NO		DONE	AVAILABLE	6.73	YES	NO	NO	NO	NO	NO	NO	NO	yes	YES	450	530	947
177	960613	NO	NO	NO	YES	2015-09-13	FEMALE	5	4.5	1620	lugalo	74	41	115	40	100	37.4	5.1	A	NO	NO	NO	NO	NO	NO		DONE	AVAILABLE	8.7	NO
178	960597	NO	NO	NO	YES	2015-09-13	FEMALE	14	10.5	1350	amana	90	67	134	37	100		6.9	A	NO	NO	NO	NO	NO	NO		DONE	AVAILABLE	10.4	NO
179	960444	NO	NO	NO	YES	2015-09-12	MALE	48	15	1124	ikonda			111	22	100	37		A	NO	NO	NO	NO	NO	NO		DONE	AVAILABLE	8.84	NO
180	959123	YES	YES	YES	YES	2015-09-07	FEMALE	60	21	1700	tumbi			97	31	100	37		A	YES	NO	NO	NO	NO	NO		DONE	AVAILABLE	5.1	YES	NO	YES	YES	NO	NO	NO	YES	NO	NO
181	959884	NO	NO	NO	YES	2015-09-04	MALE	6	4.5	1322	temeke			132	36	96		5.2	A	NO	NO	NO	NO	NO	NO		DONE	AVAILABLE	9.46	NO
182	960388	NO	NO	NO	YES	2015-09-13	FEMALE	12	7.9	1400	amana			164	40	98	38.9	6.8	P	NO	NO	NO	NO	NO	NO		DONE	AVAILABLE	8.08	NO
183	955652	NO	NO	NO	YES	2015-08-24	MALE	3	5.6	2150	furaha			128	38	100	36		A	NO	NO	NO	NO	NO	NO		DONE	AVAILABLE	8.93	NO
184	959420	NO	NO	NO	YES	2015-09-09	MALE	4	6	2000	amana			100	28	100			A	NO	NO	NO	NO	NO	NO		DONE	AVAILABLE	7.47	NO
185	922558	NO	NO	NO	YES	2015-09-14	MALE	15	8	900	home			151	26	100	36	6.7	A	NO	NO	NO	NO	NO	NO		DONE	AVAILABLE	10.1	NO
186	960738	YES	YES	YES	YES	2015-09-14	MALE	60	17	1330	arusha			126	40	100	39.8	3.8	A	YES	NO	NO	NO	NO	NO		DONE	AVAILABLE	6.37	YES	NO	YES	YES	NO	NO	NO	YES	yes	NO
187	892343	YES	YES	YES	YES	2015-09-14	MALE	28	11	1007	home			108	34	94	35.9	5.3	A	NO	NO	NO	NO	NO	NO		DONE	AVAILABLE	10.9	NO
188	878031	NO	NO	NO	YES	2015-09-14	MALE	26	10	1157	home			117	22	99	36.4		A	YES	NO	NO	NO	YES	NO		DONE	AVAILABLE	9.64	NO
189	959490	YES	YES	YES	YES	2015-09-14	MALE	14	9	1310	mmala			145	32	100	37	8.1	A	YES	NO	NO	yes	YES	NO		DONE	AVAILABLE	3.41	YES	YES	NO	NO	NO	NO	NO	NO	yes	YES	1600	1620	1820	YES	YES	YES	YES
190	960949	YES	YES	YES	YES	2015-09-14	MALE	43	11	1417	KISARAWE	99	45	156	45	99	38.5	4.1	A	NO	NO	NO	NO	YES	NO		DONE	AVAILABLE	4.85	YES	NO	YES	YES	YES	NO	NO	YES	NO	NO
191	960962	YES	YES	YES	YES	2015-09-14	MALE	13	10	1630	masana	81	43	148	42	98	36.8	6.9	A	YES	NO	NO	NO	YES	YES		DONE	AVAILABLE	3.97	YES	YES	YES	YES	YES	NO	NO	NO	NO	YES	1700	1730	40
192	952508	NO	NO	NO	YES	2015-08-12	FEMALE	25	12.4	149	amana			131	26	100			A	NO	NO	NO	NO	NO	NO		DONE	AVAILABLE	9.79	NO
193	960991	YES	YES	YES	YES	2015-09-14	FEMALE	7	8	2140	lugalo			183	43	98	38.2	4	A	YES	YES	NO	NO	YES	YES		DONE	AVAILABLE	5.98	YES	NO	YES	YES	YES	NO	NO	NO	NO	NO
194	955606	NO	NO	NO	YES	2015-09-13	MALE	21	15	1815	home			148	24	100		5.2	A	NO	NO	NO	NO	NO	NO		DONE	AVAILABLE	8.68	NO
195	960191	NO	NO	NO	YES	2015-09-11	FEMALE	18	10	920	tumbi			123	36	98		5.9	A	NO	NO	NO	NO	NO	NO		DONE	AVAILABLE	10.8	NO
196	858051	NO	NO	NO	YES	2015-09-08	FEMALE	12	5.04	1037	home			110	48	100			A	NO	NO	NO	NO	NO	NO		DONE	AVAILABLE	9.46	NO
197	958828	YES	YES	YES	YES	2015-09-07	FEMALE	18	9	45	amana			148	24	100			A	YES	NO	NO	NO	YES	YES		DONE	AVAILABLE	4.38	YES	NO	YES	YES	YES	NO	NO	NO	NO	NO
198	961577	YES	YES	YES	YES	2015-09-16	MALE	51	15	2020	kisarawe			109	44	100	37		A	YES	NO	NO	NO	NO	NO		DONE	AVAILABLE	10.5	NO
199	946444	NO	NO	YES	YES	2015-09-16	MALE	2	1.5	1340	mnh			142	36	96		5.6	A	YES	YES	NO	NO	YES	NO		DONE	AVAILABLE	6.59	YES	NO	YES	YES	NO	NO	NO	YES	NO	NO
200	961545	YES	YES	YES	YES	2015-09-16	MALE	40	14	1505	bagamoyo			154	32	99	36	6.7	A	YES	YES	NO	NO	YES	YES		DONE	AVAILABLE	5.97	YES	NO	YES	YES	YES	NO	NO	YES	NO	NO
201	961542	NO	NO	NO	YES	2015-09-16	MALE	2	2	1456	bagamoyo			155	40	86		3.1	A	YES	YES	NO	NO	YES	YES		DONE	AVAILABLE	3.1	YES	YES	NO	NO	NO	NO	NO	NO	NO	NO
202	948615	NO	NO	NO	YES	2015-09-17	FEMALE	9	6.3	1711	HOME	105	64	164	32	100	36.8		A	NO	NO	NO	NO	NO	NO		DONE	AVAILABLE	8.26	NO
203	958686	YES	YES	YES	YES	2015-09-05	MALE	16	8	1647	temeke			167	34	100	37.3		A	YES	NO	NO	NO	YES	NO		DONE	AVAILABLE	3.98	YES	YES	YES	YES	NO	NO	NO	YES	NO	NO
204	961576	YES	YES	YES	YES	2015-09-16	MALE	54	15	2020	kisarawe			109	44	100	37		A	YES	NO	NO	NO	YES	YES		done	AVAILABLE	4.74	YES	NO	YES	YES	YES	NO	NO	NO	NO	NO
205	949777	YES	YES	YES	YES	2015-09-16	male	9	7	1839	bagamoyo			189		100	38.8		A	YES	NO	NO	NO	YES	NO		DONE	AVAILABLE	5.6	YES	NO	YES	YES	NO	NO	YES	YES	NO	NO
206	960970	NO	NO	NO	YES	2015-09-14	female	4	3.8	1547	mmala			138	36	100	38.2		A	NO	NO	NO	NO	NO	NO		DONE	AVAILABLE	10.3	NO
207	960606	NO	NO	NO	YES	2015-09-13	male	16	12	1538	morogoro			136	38	100	37.5		A	NO	NO	NO	NO	NO	NO		DONE	AVAILABLE	6.53	yes	NO	YES	YES	YES	YES	YES	NO	NO	NO
208	961589	NO	NO	NO	YES	2015-09-16	male	11	13	2000	tanga	94	61	176	39	100		4.7	A	NO	NO	NO	NO	NO	NO		DONE	AVAILABLE	10.6	NO
209	922158	NO	NO	NO	YES	2015-09-14	male	15	12	900	home			151	26	100	36	6.7	A	NO	NO	NO	NO	NO	NO		DONE	AVAILABLE	10.1	NO
210	960950	NO	NO	NO	YES	2015-09-14	MALE	36	11	1559	mmala			108	26	100	37		A	NO	NO	NO	NO	NO	NO		DONE	AVAILABLE	8.4	no
211	805319	NO	NO	NO	YES	2015-09-18	MALE	32	12	917	home			117		97	38.9		A	NO	NO	NO	NO	NO	NO		DONE	AVAILABLE	6.58	no
212	961371	NO	NO	NO	YES	2015-09-16	female	39	15	949	home			120	36	100	36.8		A	NO	NO	NO	NO	NO	NO		DONE	AVAILABLE	9.48	NO
213	954496	NO	NO	NO	YES	2015-09-17	male	26	16	1314	home			151	33	100	37.6		A	NO	NO	NO	NO	NO	NO		DONE	AVAILABLE	10.2	NO
214	828649	NO	NO	NO	YES	2015-09-10	male	12	12	1130	home			112	32	100	37.2	5.2	A	NO	NO	NO	NO	NO	NO		DONE	AVAILABLE	9.94	NO
215	921121	NO	NO	NO	YES	2015-09-03	female	11	5	2000	home	108	79	185	32	100	37.4		A	NO	NO	NO	NO	NO	NO		DONE	AVAILABLE	10.1	NO
216	959478	NO	NO	NO	YES	2015-09-08	female	14	5.8	1942	home			136	30	100	36.3		A	NO	NO	NO	NO	NO	NO		DONE	AVAILABLE	10.3	NO
217	962098	YES	YES	YES	YES	2015-09-18	female	24	9	1425	amana			169	42	100	38.2	15	P	YES	NO	NO	NO	YES	YES		DONE	AVAILABLE	7.1	yes	NO	YES	YES	YES	NO	NO	NO	NO	NO
218	962095	YES	YES	YES	YES	2015-09-18	female	20	10	1412	bagamoyo	94	55	169	44	99	39.2	0	P	YES	YES	NO	NO	YES	YES		DONE	AVAILABLE	2.57	YES	YES	NO	NO	NO	NO	NO	NO	NO	YES	1440	1450	1930						yes
219	731436	NO	NO	NO	YES	2015-09-16	male	48	15	1400	home			127	27	100	36		A	NO	NO	NO	NO	NO	NO		DONE	AVAILABLE	10.5	NO
220	962122	NO	NO	YES	YES	2015-09-18	male	11	8	1900	mmala			160	45	99	36.9	13.9	P	NO	YES	NO	NO	YES	YES		DONE	AVAILABLE	8.56	YES	NO	YES	YES	YES	NO	YES	YES	NO	NO
221	961854	NO	NO	NO	YES	2015-09-17	female	14	9	1748	temeke			193	32	100			A	YES	NO	NO	NO	YES	NO		DONE	AVAILABLE	9.6	YES	NO	YES	YES	NO	NO	YES	YES	NO	NO
222	962064	NO	NO	NO	YES	2015-09-18	male	6	7	1318	temeke			232	56	98	37.9		A	NO	NO	NO	NO	NO	NO		DONE	AVAILABLE	9.63	NO
223	962120	NO	NO	YES	YES	2015-09-18	female	6	7	1900	mmala			128	28	100	38.5	3.8	P	NO	NO	NO	NO	YES	YES		DONE	AVAILABLE	7.11	YES	NO	YES	YES	YES	NO	NO	NO	NO	NO
224	962199	NO	NO	NO	YES	2015-09-19	female	15	5.5	1420	amana	97	70	86	23	99	37.4	5.3	A	NO	NO	NO	NO	NO	NO		DONE	AVAILABLE	6.63	YES	NO	YES	YES	YES	YES	YES	YES	NO	NO
225	962207	YES	YES	YES	YES	2015-09-19	male	48	15	1700	amana	87	41	164	43	99	38.2	10.5	A	YES	YES	NO	NO	YES	YES		DONE	AVAILABLE	3.85	YES	YES	NO	YES	YES	NO	NO	YES	NO	NO
226	959326	NO	NO	NO	YES	2015-09-08	female	32	12	1115	morogoro			133	36	100	37		A	NO	NO	NO	NO	NO	NO		DONE	AVAILABLE	10.6	NO
227	958534	YES	YES	YES	YES	2015-09-04	male	11	10	1120	mmala			191	34	96	37.8		A	YES	NO	NO	NO	YES	NO		DONE	AVAILABLE	9.02	NO
228	960958	NO	NO	YES	YES	2015-09-14	male	24	12	1616	gailo			144	30	98	36.1		A	YES	NO	NO	NO	NO	NO		DONE	AVAILABLE	9.06	NO
229	961577	NO	NO	NO	YES	2015-09-16	male	4	5.6	2000	mmala			184	45	100	36.5		A	NO	NO	NO	NO	NO	NO		DONE	AVAILABLE	10.5	NO
230	959852	NO	NO	NO	YES	2015-09-10	female	2	8.5	822	ndanda			145	32	95	37.3		A	NO	NO	NO	NO	NO	NO		DONE	AVAILABLE	9.31	NO
231	658385	NO	NO	NO	YES	2015-09-19	male	54	16	256	home			156	28	100	39.5	8.4	A	NO	NO	NO	NO	NO	NO		DONE	AVAILABLE	10.7	NO
232	962290	YES	YES	YES	YES	2015-09-20	male	54	14	1630	mmala			118		100	36.7		A	YES	NO	NO	NO	YES	YES		DONE	AVAILABLE	7.17	YES	NO	YES	YES	YES	NO	NO	NO	NO	NO
233	962320	NO	NO	YES	YES	2015-09-20	male	54	14	2040	singida			117	34	100			A	YES	NO	NO	NO	NO	NO		DONE	AVAILABLE	6.5	NO
234	962407	YES	YES	YES	YES	2015-09-21	FEMALE	14	11	901	mmoja			116		100			A	YES	NO	NO	NO	NO	NO		DONE	AVAILABLE	7.35	NO
235	962390	NO	NO	YES	YES	2015-09-21	male	2	4	833	temeke			102	25	84	37		A	YES	YES	NO	NO	YES	NO		DONE	AVAILABLE	6.45	NO
236	962475	NO	NO	NO	YES	2015-09-21	female	1	2	1044	tanga			160	36	98	37.4		A	NO	NO	NO	NO	NO	NO		DONE	AVAILABLE	6.85	NO
237	960372	NO	NO	NO	YES	2015-09-11	female	24	7	2204	morogoro			122	22	98	36.8	5.3	A	NO	NO	NO	NO	NO	NO		DONE	AVAILABLE	5.31	YES	NO	YES	YES	YES	NO	NO	YES	NO	NO
238	962630	NO	NO	NO	YES	2015-09-21	female	24	10	1310	UDSM	88	42	145	32	96	37	7.2	P	YES	YES	NO	NO	YES	YES		DONE	AVAILABLE	10.2	NO
239	962629	NO	NO	NO	YES	2015-09-21	male	8	7	1640	kisarawe			140	24	98			A	NO	NO	NO	NO	NO	NO		DONE	AVAILABLE	9.33	NO
240	962650	YES	YES	YES	YES	2015-09-21	male	50	16	1835	amana			125	45	98	36	1.4	A	YES	YES	NO	NO	YES	YES		DONE	AVAILABLE	6.1	YES	NO	YES	YES	YES	NO	NO	YES	NO	YES	1900	2000	2209						yes	yes
241	901653	NO	NO	YES	YES	2015-12-15	MALE	17	10	941	home			118	34	98	37	6.6	p	YES	NO	NO	NO	YES	NO		DONE	AVAILABLE	8.83	YES	NO	YES	YES	YES	YES	YES	NO	NO	NO
242	982935	NO	NO	YES	YES	2015-12-14	male	5	9	1839	HAMEER			203	26	100	38.3	6.7	V	YES	YES	NO	NO	YES	YES		DONE	AVAILABLE	8.15	YES	NO	YES	YES	YES	YES	YES	NO	NO	NO
243	963537	YES	YES	YES	yes	2015-12-14	FEMALE	2	2.2	2357	mmala			177	33	99	37	8.6	A	YES	NO	NO	NO	NO	NO		DONE	AVAILABLE	10.6	NO
244	982476	YES	YES	NO	YES	2015-12-14	MALE	43	12	1303	CHAKECHAKE			137	27	100	36.7		A	NO	NO	NO	NO	NO	NO		DONE	AVAILABLE	7.41	NO
245	913948	NO	NO	NO	YES	2015-12-14	MALE	9	10.4	1942	home			101	35	98	36	6.3	A	NO	NO	YES	NO	NO	NO		DONE	AVAILABLE	8.9	NO
246	935765	NO	NO	NO	YES	2015-12-14	FEMALE	6	8.5	2122	HAMEER			147	49	97	39	2.2	P	YES	YES	YES	NO	YES	YES		DONE	AVAILABLE	7.71	YES	NO	YES	YES	YES	NO	YES	YES	NO	NO
247	982326	YES	YES	YES	YES	2015-12-14	FEMALE	24	13.6	1451	mkuranga			149	22	100	36	7	A	YES	YES	NO	NO	YES	YES		DONE	AVAILABLE	4.98	YES	NO	YES	YES	YES	YES	NO	YES	NO	NO
248	982325	YES	YES	YES	YES	2015-12-14	FEMALE	20	10	115	mkuranga			133	30	100	36.6	6.6	V	YES	YES	NO	NO	YES	YES		DONE	AVAILABLE	5	YES	NO	YES	YES	YES	YES	YES	YES	NO	NO
249	982738	NO	NO	NO	YES	2015-12-14	MALE	3	6	1937	morogoro			102	36	100	36.8	5.8	P	NO	NO	NO	NO	NO	NO		DONE	AVAILABLE	10.4	NO
250	982358	NO	NO	NO	YES	2015-12-14	FEMALE	36	10	1005	tumbi			136	32	100	37.1		A	NO	NO	NO	NO	NO	NO		DONE	AVAILABLE	7.52	NO
251	962641	NO	NO	NO	YES	2015-09-21	MALE	18	16.7	1800	tmj			193	32	100	39		A	NO	NO	NO	NO	NO	NO		DONE	AVAILABLE	8.75	NO
252	938518	NO	NO	NO	YES	2015-09-21	FEMALE	3	2.5	1800	home			116	28	97	37.8	5.8	A	NO	NO	NO	NO	NO	NO		DONE	AVAILABLE	9.58	NO
253	927513	NO	NO	NO	YES	2015-09-20	FEMALE	12	9	950	home			199		99	38.6	4.2	A	NO	NO	NO	NO	NO	NO		DONE	AVAILABLE	9.61	NO
254	962464	YES	YES	YES	YES	2015-09-21	MALE	48	12	1020	moshi			135	29	100	36.7		A	YES	NO	NO	NO	YES	NO		DONE	AVAILABLE	4.68	YES	NO	YES	YES	YES	NO	NO	YES	NO	NO
255	872717	NO	NO	YES	YES	2015-09-21	MALE	11	13	850	home			116	23	100	37.8		A	NO	NO	NO	NO	NO	NO		DONE	AVAILABLE	8.25	NO
256	944239	NO	NO	NO	YES	2015-09-21	MALE	9	9	920	home			128	48	98	37.8		A	NO	NO	NO	NO	NO	NO		DONE	AVAILABLE	9.37	NO
257	961665	NO	NO	NO	YES	2015-09-21	MALE	8	6	1700	iringa			162	38	97		5.8	A	NO	NO	NO	NO	NO	NO		DONE	AVAILABLE	9.9	NO
[truncated: 25 more columns]

## Sheet: Sheet2
REFFERAL NOTE	MALE	A	YES	DONE	AVAILABLE	BT	O+	ADMITTED GENERAL		DISCHARGED	MKT A
FAMILY	FEMALE	V	NO	NOT DONE	NOT AVAILABLE	NO BT	O-	ADMITTED APCU		DIED	MKT B
ed PROVIDER		P					A+	DISCHARGED			WD A
LAB RESULTS		U					A-	DIED IN ED			WD B
							B+				BURN
							B-				PS
							AB+				ENT
							AB-				APCU
											OT
											DISCHARGED
											DIED AT ED
